# Supplementary material for: Evaluation of postoperative pain in infected root canals after using double antibiotic paste versus calcium hydroxide as intra-canal medication: A randomized controlled trial
Source: F1000Res. 2018 Nov 8;7:1768. [Version 1] doi: 10.12688/f1000research.16820.1 (PMC6347033; doi:10.12688/f1000research.16820.1)
Supplement: Datasheet containing patients age, gender, and pain score for all time points for both the CH and DAP groups [file f1000research-7-18387-s0000.tgz]

Archive with 1 entries (1 files):
- ff5e2987-e951-4a2d-90da-7a8a44f93007_Data_sheet.xlsx
