# Supplementary material for: Evaluation of postoperative pain in infected root canals after using double antibiotic paste versus calcium hydroxide as intra-canal medication: A randomized controlled trial
Source: F1000Res. 2018 Nov 8;7:1768. [Version 1] doi: 10.12688/f1000research.16820.1 (PMC6347033; doi:10.12688/f1000research.16820.1)
Supplement: Datasheet containing patients age, gender, and pain score for all time points for both the CH and DAP groups [file f1000research-7-18387-s0000.tgz › ff5e2987-e951-4a2d-90da-7a8a44f93007_Data_sheet.xlsx]

## Sheet: Sheet1
Table (): Participants' demographic data and pain scores in calcium hydroxide group
Participants	Age	Gender	Preoperative	6hrs	12hrs	24hrs	48hrs
1	18	F	0	0	0	0	0
2	24	F	0	3	3	0	0
3	24	F	0	1	0	0	0
4	26	M	2	3	2	1	0
5	26	F	2	5	4	3	4
6	31	F	10	9	5	9	9
7	32	F	0	7	4	4	0
8	36	F	0	7	4	4	0
9	37	F	2	4	1	1	1
10	42	F	5	2	2	1	0
11	45	F	0	1	0	0	0
12	50	F	5	5	7	0	0
13	54	F	5	5	7	0	0
14	54	F	0	3	2	2	0
15	55	F	0	5	5	5	5
16	55	F	2	0	0	0	0
17	55	F	0	0	1	0	0
18	55	M	2	3	2	1	0
Table (): Participants' demographic data and pain scores in double antibiotic paste group
Participants	Age	Gender	preoperative pain	6hrs	12hrs	24hrs	48hrs
19	18	M	5	5	3	3	1
20	18	M	2	5	1	1	1
21	19	F	0	4	2	2	0
22	20	F	0	0	0	0	0
23	21	F	0	4	5	8	10
24	23	F	0	0	0	0	0
25	28	M	0	3	2	1	1
26	31	F	6	0	0	0	0
27	32	F	5	5	3	3	1
28	35	M	3	2	1	0	0
29	36	M	5	2	0	0	0
30	36	F	3	2	1	0	0
31	40	F	0	0	0	0	0
32	41	F	5	2	0	0	0
33	46	M	0	4	2	1	0
34	53	M	2	5	1	1	1
35	55	M	3	3	1	1	1
36	55	F	2	3	1	0	0
