# Supplementary material for: Evaluation of postoperative pain in infected root canals after using double antibiotic paste versus calcium hydroxide as intra-canal medication: A randomized controlled trial
Source: F1000Res. 2018 Nov 8;7:1768. [Version 1] doi: 10.12688/f1000research.16820.1 (PMC6347033; doi:10.12688/f1000research.16820.1)
Supplement: Supplementary file 2 [file f1000research-7-18387-s0001.tgz]

Archive with 1 entries (1 files):
- a6fbb56d-2852-4c8b-b259-e7628effad00_Completed_CONSORT_2010_Checklist.doc
